# Supplementary material for: Gene Expression Profiles in Paired Gingival Biopsies from Periodontitis-Affected and Healthy Tissues Revealed by Massively Parallel Sequencing
Source: PLoS One. 2012 Sep 28;7(9):e46440. doi: 10.1371/journal.pone.0046440 (PMC3460903; doi:10.1371/journal.pone.0046440)
Supplement: Table S2 — Full list of all significantly differentially expressed genes in periodontitis-affected and healthy gingival tissues. (XLSX) [file pone.0046440.s002.xlsx]

## Sheet: Differentially expressed genes
Full list of all significantly differentially expressed genes in periodontitis-affected and healthy gingival tissues.
Ensemble ID	Entrez ID	Gene name (UniGene)	Gene Description (UniGene)	baseMean all	baseMean H	baseMean P	foldChange	log2FoldChange	pval	padj	resVarH	resVarP
ENSG00000251039				2.23092	0	4.46184	Inf	Inf	8.3e-05	0.0063497	0	1.4955
ENSG00000205275				1.4283	0	2.85661	Inf	Inf	7.26e-05	0.00572104	0	1.53326
ENSG00000235755				2.30231	0	4.60461	Inf	Inf	6.89e-05	0.00547093	0	0.860405
ENSG00000211978				2.56459	0	5.12919	Inf	Inf	1.87e-05	0.00177151	0	1.27998
ENSG00000246966				2.80409	0	5.60817	Inf	Inf	1.43e-05	0.00140811	0	0.795314
ENSG00000223519				3.38983	0	6.77967	Inf	Inf	7.27e-06	0.000799953	0	5.32813
ENSG00000211667				3.26439	0	6.52877	Inf	Inf	4.58e-06	0.000525043	0	0.864411
ENSG00000230346				3.31782	0	6.63563	Inf	Inf	1.43e-06	0.000185524	0	1.34242
ENSG00000223931				4.74505	0.0549642	9.43515	171.66	7.42341	3.39e-06	0.000401766	0.00129907	4.94899
ENSG00000227870				4.96901	0.0608372	9.87719	162.354	7.343	1.35e-06	0.000175852	0.00147945	4.43831
ENSG00000242766				27.7253	0.516996	54.9335	106.255	6.73139	2.94e-19	1.23e-16	0.00261191	27.2892
ENSG00000211962				468.192	10.2808	926.103	90.081	6.49315	3.81e-58	1.17e-53	0.00403652	100.827
ENSG00000188596	374467	C12orf63	chromosome 12 open reading frame 63	3.85568	0.109928	7.60143	69.1489	6.11163	9.54e-06	0.00100381	0.0068443	1.95251
ENSG00000231292				20.6092	0.604606	40.6139	67.174	6.06983	4.04e-12	1.05e-09	0.0159885	6.39504
ENSG00000224373				52.0956	1.61742	102.574	63.4183	5.98683	1.67e-23	1.01e-20	0.00516628	16.7513
ENSG00000243264				116.634	3.95854	229.309	57.9278	5.85618	3.73e-27	3.11e-24	0.0217887	49.5237
ENSG00000211630				63.7946	2.18447	125.405	57.4073	5.84316	1.72e-24	1.15e-21	0.0126283	19.4246
ENSG00000218074				31.054	1.17847	60.9295	51.7023	5.69216	1.51e-17	5.55e-15	0.0290579	38.0965
ENSG00000211956				114.243	4.37492	224.111	51.2264	5.67882	6.41e-30	7.06e-27	0.00425577	31.8022
ENSG00000240834				43.7255	1.69362	85.7573	50.6357	5.66208	1.16e-20	5.26e-18	0.00674347	17.337
ENSG00000211949				653.402	25.388	1281.42	50.4732	5.65745	3.42e-55	5.27e-51	0.00783274	38.9136
ENSG00000241755				472.654	19.0418	926.266	48.6439	5.60419	3.92e-45	3.02e-41	0.0364298	70.6933
ENSG00000211964				234.204	9.75568	458.653	47.0139	5.55502	8.94e-41	3.06e-37	0.00589033	36.7545
ENSG00000223926				4.08626	0.170766	8.00175	46.8581	5.55023	3.07e-05	0.00271555	0.00715812	1.47322
ENSG00000225698				29.0437	1.23624	56.8511	45.9873	5.52316	4.21e-16	1.38e-13	0.00816612	8.27199
ENSG00000211599				50.4457	2.16551	98.7259	45.5901	5.51065	1.15e-20	5.26e-18	0.0170895	21.7496
ENSG00000211947				441.762	19.0217	864.502	45.4482	5.50615	5e-48	5.13e-44	0.00450461	52.5513
ENSG00000211955				133.466	5.88117	261.051	44.3875	5.47208	6.59e-34	1.13e-30	0.0101364	14.8877
ENSG00000211677				6552.44	295.41	12809.5	43.3617	5.43835	5.12e-45	3.16e-41	0.00865125	29.5387
ENSG00000211974				114.399	5.27421	223.523	42.3804	5.40533	2.84e-30	3.37e-27	0.0182886	14.897
ENSG00000211941				412.046	19.0584	805.034	42.2405	5.40055	3.62e-42	1.39e-38	0.0131035	59.866
ENSG00000240864				342.064	16.3526	667.776	40.8361	5.35177	1.26e-37	2.99e-34	0.0349821	132.986
ENSG00000211937				363.161	17.4075	708.914	40.7246	5.34783	2.88e-40	8.06e-37	0.00930325	53.4026
ENSG00000230006				93.7488	4.49525	183.002	40.7102	5.34732	3.3e-27	2.83e-24	0.0231631	19.9051
ENSG00000211935				62.6386	3.06427	122.213	39.8832	5.31771	2.28e-22	1.21e-19	0.0155324	10.9786
ENSG00000211972				90.3717	4.54984	176.194	38.7252	5.2752	2.15e-31	2.76e-28	0.0236043	49.4763
ENSG00000211959				366.953	18.6811	715.224	38.2861	5.25875	1.73e-44	8.88e-41	0.0117388	43.3624
ENSG00000211970				29.1842	1.4935	56.8749	38.0816	5.25102	2.22e-14	6.58e-12	0.00955863	6.86583
ENSG00000211938				311.811	16.1035	607.519	37.726	5.23749	3.29e-44	1.45e-40	0.013012	27.1069
ENSG00000239855				139.736	7.33397	272.138	37.1065	5.2136	4.01e-28	3.64e-25	0.0450798	36.9283
ENSG00000211973				376.3	19.8042	732.795	37.0021	5.20953	2.18e-39	5.59e-36	0.021299	68.9183
ENSG00000232216				86.0351	4.75309	167.317	35.2018	5.13758	8.72e-26	6.56e-23	0.0239206	14.2355
ENSG00000224650				95.6054	5.28786	185.923	35.1603	5.13588	2.22e-28	2.08e-25	0.0128453	26.8236
ENSG00000211664				56.1438	3.126	109.162	34.9206	5.126	9.05e-22	4.57e-19	0.0120151	10.9429
ENSG00000211945				155.619	8.92207	302.316	33.884	5.08253	4.86e-32	6.52e-29	0.0132252	39.6678
ENSG00000211942				16.7387	0.995865	32.4815	32.6163	5.02752	3.71e-10	8.29e-08	0.00943015	6.92333
ENSG00000242534				22.3597	1.3528	43.3666	32.0568	5.00256	1.43e-09	2.9e-07	0.0535008	7.36744
ENSG00000239975				6.58684	0.41456	12.7591	30.7775	4.9438	1.87e-06	0.00023541	0.0187857	2.50876
ENSG00000132704	79368	FCRL2	Fc receptor-like 2	20.6174	1.31494	39.9198	30.3587	4.92404	1.39e-10	3.17e-08	0.027902	2.70766
ENSG00000189039				49.6076	3.18428	96.0309	30.1578	4.91446	4.66e-18	1.8e-15	0.0213572	7.68695
ENSG00000211666				1225.68	80.1162	2371.23	29.5974	4.8874	1.77e-40	5.46e-37	0.063283	39.1859
ENSG00000205454				3.81073	0.249667	7.37178	29.5264	4.88394	9.74e-05	0.00726755	0.0326402	1.69304
ENSG00000223648				32.4549	2.15091	62.7589	29.1779	4.8668	2.31e-15	7.28e-13	0.0131192	8.77074
ENSG00000242371				5.28865	0.350563	10.2267	29.1723	4.86653	3.63e-05	0.00314921	0.012211	1.85718
ENSG00000233310				8.31654	0.55535	16.0777	28.9506	4.85552	6.8e-08	1.13e-05	0.0178545	2.44785
ENSG00000211940				315.807	21.4279	610.185	28.4762	4.83168	4.83e-32	6.52e-29	0.0251483	31.9328
ENSG00000211665				47.4911	3.28077	91.7015	27.9512	4.80484	1.17e-13	3.3e-11	0.0320369	21.982
ENSG00000211976				29.3098	2.06086	56.5587	27.4443	4.77843	2.57e-14	7.47e-12	0.0162784	6.10926
ENSG00000243290				84.5351	5.99828	163.072	27.1865	4.76482	1.54e-21	7.52e-19	0.0411237	24.1099
ENSG00000143297	83416	FCRL5	Fc receptor-like 5	222.622	16.9681	428.276	25.24	4.65764	5.24e-30	5.98e-27	0.0433259	21.6624
ENSG00000211936				79.9526	6.1261	153.779	25.1023	4.64975	1.25e-19	5.36e-17	0.0323944	29.6763
ENSG00000116748	270	AMPD1	adenosine monophosphate deaminase 1 (isoform M)	4.45168	0.342791	8.56057	24.9732	4.64231	5.58e-05	0.00460025	0.0124142	0.454832
ENSG00000243063				6.44822	0.496805	12.3996	24.9588	4.64147	1.86e-05	0.00177054	0.0258429	1.10966
ENSG00000243466				1032.94	80.4506	1985.44	24.6789	4.62521	6.78e-35	1.31e-31	0.0838126	46.5533
ENSG00000211943				275.542	21.4775	529.606	24.6586	4.62402	1.6e-30	1.97e-27	0.0514954	29.561
ENSG00000211953				42.4341	3.33269	81.5355	24.4654	4.61267	8.99e-15	2.77e-12	0.019907	4.84848
ENSG00000211662				2294.78	183.149	4406.42	24.0591	4.58851	6.39e-33	1.04e-29	0.0734308	50.6708
ENSG00000231475				76.6927	6.13918	147.246	23.9847	4.58404	2.36e-18	9.33e-16	0.0202283	15.9903
ENSG00000244575				112.172	9.01268	215.332	23.8921	4.57846	3.27e-22	1.71e-19	0.0755859	31.1294
ENSG00000211951				54.8903	4.44971	105.331	23.6714	4.56507	9.33e-18	3.51e-15	0.0427276	25.5943
ENSG00000211894				73.3633	5.96497	140.762	23.598	4.56059	2.93e-18	1.14e-15	0.0510537	13.0024
ENSG00000211637				345.405	28.2222	662.588	23.4776	4.55321	2.14e-26	1.65e-23	0.121576	60.7007
ENSG00000237809				9.07918	0.747059	17.4113	23.3065	4.54266	1.64e-06	0.00021073	0.0291141	1.96166
ENSG00000244437				602.953	49.9147	1155.99	23.1593	4.53352	4.67e-37	1.03e-33	0.0786011	29.4929
ENSG00000211893				43806.5	3646.16	83966.9	23.0289	4.52537	1.21e-12	3.24e-10	0.064004	8.76037
ENSG00000211625				104.743	8.7505	200.735	22.9398	4.51978	2e-22	1.08e-19	0.0338901	15.5207
ENSG00000230709				3.42654	0.287461	6.56562	22.84	4.51349	9.95e-05	0.00739458	0.0317367	1.58841
ENSG00000211946				35.7157	3.03662	68.3948	22.5234	4.49335	9.7e-14	2.77e-11	0.0297048	12.7873
ENSG00000211967				84.8802	7.23165	162.529	22.4746	4.49023	9.24e-24	5.82e-21	0.031965	12.8755
ENSG00000249096				9.24282	0.792991	17.6926	22.3113	4.4797	2.24e-06	0.000275769	0.0451433	3.65883
ENSG00000211658				46.0522	4.03723	88.0672	21.8138	4.44717	5.9e-13	1.61e-10	0.124425	10.0259
ENSG00000211952				11.573	1.01525	22.1307	21.7982	4.44614	1.82e-08	3.32e-06	0.0315197	2.7575
ENSG00000242580				6.90743	0.611977	13.2029	21.5742	4.43123	4.85e-06	0.000553612	0.0321246	6.39777
ENSG00000211934				135.952	12.2915	259.612	21.1212	4.40062	9.86e-24	6.08e-21	0.0627794	36.5454
ENSG00000241351				842.282	76.9539	1607.61	20.8906	4.38478	7.87e-35	1.43e-31	0.107563	37.1003
ENSG00000211659				258.009	23.7557	492.262	20.7219	4.37308	1.93e-23	1.14e-20	0.145594	38.1073
ENSG00000187323	1630	DCC	deleted in colorectal carcinoma	13.7457	1.26753	26.2239	20.6891	4.3708	2.37e-09	4.63e-07	0.0223421	2.75055
ENSG00000223350				18.3549	1.70124	35.0085	20.5782	4.36305	3.79e-11	8.99e-09	0.0305887	14.2836
ENSG00000211966				493.973	46.3895	941.556	20.2967	4.34318	1.77e-32	2.6e-29	0.0569459	51.783
ENSG00000211650				122.887	11.5908	234.183	20.2042	4.33658	3.28e-21	1.56e-18	0.135826	29.2148
ENSG00000137265	3662	IRF4	interferon regulatory factor 4	358	33.9408	682.059	20.0956	4.3288	1.5e-32	2.31e-29	0.0538314	30.5711
ENSG00000222037				721.856	69.1938	1374.52	19.8648	4.31214	6.17e-29	6.34e-26	0.193921	44.6219
ENSG00000211939				59.4298	5.71059	113.149	19.8139	4.30844	1.76e-15	5.7e-13	0.0291019	14.3672
ENSG00000211675				763.015	73.7457	1452.28	19.6931	4.29962	1.72e-28	1.71e-25	0.191777	46.1324
ENSG00000224041				76.0534	7.53962	144.567	19.1743	4.2611	1.14e-17	4.25e-15	0.0672166	20.4087
ENSG00000211663				538.451	55.069	1021.83	18.5555	4.21378	2.33e-29	2.48e-26	0.151532	31.9095
ENSG00000211598				2671.12	274.116	5068.12	18.489	4.20859	2.06e-28	1.98e-25	0.231446	36.2715
ENSG00000211671				545.909	56.1077	1035.71	18.4593	4.20628	1.72e-35	3.54e-32	0.111877	30.3768
ENSG00000240671				41.1125	4.22731	77.9977	18.4509	4.20562	1.33e-12	3.53e-10	0.0888732	10.5491
ENSG00000231008				97.3906	10.0357	184.746	18.4088	4.20233	1.87e-19	7.92e-17	0.0550692	15.9865
ENSG00000211891				12.1446	1.26471	23.0244	18.2053	4.18629	1.19e-07	1.91e-05	0.0214103	5.47157
ENSG00000231486				1990.43	208.897	3771.96	18.0566	4.17445	1.2e-27	1.06e-24	0.298134	37.1933
ENSG00000211660				507.88	54.2708	961.489	17.7165	4.14702	4.73e-27	3.84e-24	0.225501	41.6876
ENSG00000239819				23.0973	2.47303	43.7216	17.6794	4.144	1.59e-09	3.18e-07	0.0313093	5.53402
ENSG00000240382				67.9347	7.37803	128.491	17.4154	4.12229	1.8e-15	5.76e-13	0.203095	11.1696
ENSG00000211670				93.6105	10.2087	177.012	17.3393	4.11597	2.58e-17	9.34e-15	0.142204	11.563
ENSG00000211638				365.157	40.1923	690.122	17.1705	4.10186	4.07e-23	2.33e-20	0.335853	99.1672
ENSG00000232613				4.22837	0.468849	7.98788	17.0372	4.09062	2.93e-05	0.00264486	0.039173	0.806234
ENSG00000241244				40.3612	4.48577	76.2366	16.9952	4.08706	5.11e-12	1.3e-09	0.0513286	17.5485
ENSG00000167077	150365	MEI1	meiosis inhibitor 1	73.8823	8.31708	139.447	16.7664	4.0675	3.24e-16	1.07e-13	0.093465	11.1696
ENSG00000214618				6.79449	0.776551	12.8124	16.4991	4.04432	3.65e-06	0.000428895	0.0752166	6.5276
ENSG00000226808				4.61868	0.529686	8.70767	16.4393	4.03908	7.3e-05	0.00572297	0.0333021	3.74789
ENSG00000211896				116255	13994.2	218516	15.6148	3.96484	6.15e-05	0.00494923	0.0704165	6.47335
ENSG00000211651				339.336	42.0451	636.626	15.1415	3.92044	2.66e-21	1.28e-18	0.365086	28.1793
ENSG00000211653				425.423	53.1136	797.732	15.0194	3.90875	1.14e-24	7.82e-22	0.136997	18.1285
ENSG00000211645				7.68454	0.963958	14.4051	14.9437	3.90147	1.57e-05	0.00153462	0.0317881	1.19022
ENSG00000211673				737.548	93.0921	1382	14.8455	3.89196	6.97e-25	4.88e-22	0.444993	33.8551
ENSG00000239951				1433.73	184.398	2683.06	14.5504	3.86299	7.28e-27	5.75e-24	0.27743	29.6232
ENSG00000101194	63910	SLC17A9	solute carrier family 17, member 9	69.4592	9.02348	129.895	14.3952	3.84752	2.04e-14	6.11e-12	0.0858459	11.2515
ENSG00000122188	54900	LAX1	lymphocyte transmembrane adaptor 1	112.306	14.6979	209.914	14.2819	3.83612	3.83e-20	1.71e-17	0.0484914	11.106
ENSG00000110777	5450	POU2AF1	POU class 2 associating factor 1	355.472	47.0266	663.918	14.1179	3.81946	9.81e-26	7.2e-23	0.116215	16.2884
ENSG00000211979				4.46082	0.59175	8.32989	14.0767	3.81524	6.08e-05	0.00491653	0.0999325	0.775113
ENSG00000211592				10854.4	1451.63	20257.1	13.9548	3.80269	2.05e-16	7.04e-14	0.346053	20.0328
ENSG00000211632				20.3298	2.7475	37.9121	13.7987	3.78647	1.8e-07	2.78e-05	0.115631	3.35975
ENSG00000211648				166.958	22.5875	311.329	13.7832	3.78484	5.43e-23	2.99e-20	0.208112	21.643
ENSG00000124256	81030	ZBP1	Z-DNA binding protein 1	58.1672	7.88055	108.454	13.7622	3.78264	1.6e-14	4.83e-12	0.0556424	6.14329
ENSG00000211644				272.1	37.2492	506.951	13.6097	3.76656	5.25e-23	2.94e-20	0.32814	20.9137
ENSG00000211668				529.983	73.3433	986.623	13.4521	3.74976	4.44e-25	3.18e-22	0.254681	25.2975
ENSG00000243238				95.2755	13.2201	177.331	13.4138	3.74564	3.15e-17	1.13e-14	0.26922	12.5466
ENSG00000170476	51237	MGC29506	hypothetical protein MGC29506	623.968	87.0937	1160.84	13.3287	3.73646	1.2e-21	5.97e-19	0.506526	24.8986
ENSG00000226777				39.611	5.53573	73.6862	13.311	3.73455	2.79e-11	6.72e-09	0.0979527	7.80794
ENSG00000211892				35042	4900.82	65183.1	13.3004	3.7334	6.77e-09	1.31e-06	0.241528	14.606
ENSG00000211965				74.3093	10.5408	138.078	13.0994	3.71143	3.03e-13	8.41e-11	0.33012	11.7474
ENSG00000088340				91.4632	13.234	169.692	12.8224	3.6806	1.11e-19	4.84e-17	0.0594783	17.5832
ENSG00000211899				792.133	115.021	1469.25	12.7738	3.67511	2.12e-24	1.39e-21	0.713965	34.8922
ENSG00000211640				343.126	50.3385	635.913	12.6327	3.65909	8.02e-19	3.25e-16	0.492098	37.2371
ENSG00000132185	84824	FCRLA	Fc receptor-like A	53.2608	8.08169	98.4398	12.1806	3.60651	2.47e-11	5.99e-09	0.0792222	7.60309
ENSG00000012223	4057	LTF	lactotransferrin	129.619	19.8022	239.437	12.0914	3.60651	8.54e-22	4.39e-19	0.0984072	46.3913
ENSG00000241294				117.975	18.1966	217.753	11.9667	3.58095	5.33e-19	2.19e-16	0.333971	20.9009
ENSG00000211652				37.07	5.74117	68.3988	11.9137	3.57455	7.68e-12	1.89e-09	0.155773	11.8065
ENSG00000137673	4316	MMP7	matrix metallopeptidase 7 (matrilysin, uterine)	83.078	13.4277	152.728	11.3741	3.50768	8.33e-18	3.17e-15	0.108339	7.87161
ENSG00000211897				24216.7	3922.89	44510.6	11.3464	3.50416	4.4e-10	9.65e-08	0.464736	10.8862
ENSG00000211669				206.757	33.9067	379.606	11.1956	3.48486	4.82e-15	1.5e-12	0.82693	26.2428
ENSG00000211933				76.7961	12.6062	140.986	11.1838	3.48334	1.81e-15	5.76e-13	0.108497	18.674
ENSG00000163534	115350	FCRL1	Fc receptor-like 1	7.76129	1.27828	14.2443	11.1433	3.47811	1.54e-05	0.00151155	0.0383458	3.00733
ENSG00000177455	930	CD19	CD19 molecule	25.4043	4.19101	46.6177	11.1232	3.47551	2.13e-08	3.86e-06	0.0894077	2.82052
ENSG00000061656	6676	SPAG4	sperm associated antigen 4	52.3063	8.64978	95.9629	11.0943	3.47174	1.62e-10	3.68e-08	0.0951497	5.25087
ENSG00000121895	80008	TMEM156	transmembrane protein 156	19.8216	3.30332	36.3399	11.001	3.45957	2.35e-08	4.23e-06	0.0395645	1.71606
ENSG00000196684				74.0306	12.34	135.721	10.9985	3.45923	2.4e-14	7.05e-12	0.0645016	7.23842
ENSG00000015413	1800	DPEP1	dipeptidase 1 (renal)	7.30033	1.22354	13.3771	10.9331	3.45063	8.81e-06	0.000939514	0.0702466	1.36993
ENSG00000211895				10558.3	1802.35	19314.3	10.7161	3.42171	1.42e-16	4.97e-14	0.183166	21.7481
ENSG00000048462	608	TNFRSF17	tumor necrosis factor receptor superfamily, member 17	45.8038	8.0129	83.5948	10.4325	3.38302	2.71e-08	4.8e-06	0.325768	6.46143
ENSG00000169962	83756	TAS1R3	taste receptor, type 1, member 3	14.8251	2.59607	27.0542	10.4212	3.38145	2.28e-06	0.000280106	0.0312718	1.38719
ENSG00000102096	11040	PIM2	pim-2 oncogene	466.98	84.1813	849.778	10.0946	3.33552	2.43e-23	1.41e-20	0.158324	23.3907
ENSG00000211679				7134.64	1292.29	12977	10.0419	3.32796	1.53e-13	4.29e-11	0.84494	25.6113
ENSG00000183508	54855	FAM46C	family with sequence similarity 46, member C	594.608	108.698	1080.52	9.94059	3.31333	2.19e-24	1.41e-21	0.0907209	18.588
ENSG00000168081	5368	PNOC	prepronociceptin	29.1985	5.43045	52.9665	9.7536	3.28594	1.83e-07	2.83e-05	0.21788	3.13376
ENSG00000099958	91319	DERL3	Der1-like domain family, member 3	523.084	100.131	946.038	9.44797	3.24001	2.26e-16	7.66e-14	1.1676	17.3897
ENSG00000105369	973	CD79A	CD79a molecule, immunoglobulin-associated alpha	708.426	135.835	1281.02	9.43065	3.23736	1.36e-18	5.44e-16	0.949745	18.1966
ENSG00000225523				39.3946	7.75517	71.034	9.15956	3.19528	2.16e-06	0.0002672	0.448862	34.1506
ENSG00000189233	389643	C8orf80	chromosome 8 open reading frame 80	21.6511	4.31812	38.984	9.02801	3.17441	2.42e-07	3.67e-05	0.0509453	3.45994
ENSG00000004468	952	CD38	CD38 molecule	48.74	9.99755	87.4825	8.7504	3.12935	7.57e-10	1.59e-07	0.0693746	4.83295
ENSG00000211649				181.998	37.7925	326.204	8.63144	3.1096	5e-11	1.17e-08	1.4577	37.3933
ENSG00000153789	339145	FAM92B	family with sequence similarity 92, member B	7.48477	1.62538	13.3442	8.20987	3.03736	2.95e-05	0.00265076	0.0911599	1.22718
ENSG00000143603	3782	KCNN3	potassium intermediate/small conductance calcium-activated channel, subfamily N, member 3	36.7531	8.29274	65.2135	7.86393	2.97525	3.81e-07	5.59e-05	0.103549	5.19063
ENSG00000211685				242.444	55.6847	429.204	7.70774	2.94631	3.72e-11	8.89e-09	1.19437	30.0731
ENSG00000007129	90273	CEACAM21	carcinoembryonic antigen-related cell adhesion molecule 21	10.1808	2.40212	17.9594	7.47649	2.90236	1.94e-05	0.00181438	0.0779438	0.857704
ENSG00000170866	11026	LILRA3	leukocyte immunoglobulin-like receptor, subfamily A (without TM domain), member 3	6.98274	1.65334	12.3121	7.44684	2.89663	0.000111577	0.0080367	0.0567642	1.33147
ENSG00000129988	3929	LBP	lipopolysaccharide binding protein	47.2419	11.3371	83.1467	7.33407	2.87461	7.78e-08	1.28e-05	0.147873	7.927
ENSG00000118308	4033	LRMP	lymphoid-restricted membrane protein	28.3443	6.88049	49.8082	7.23905	2.8558	7.08e-09	1.36e-06	0.0930812	3.12405
ENSG00000224759				1657.25	403.757	2910.75	7.20915	2.84983	2.81e-12	7.35e-10	2.77946	19.8721
ENSG00000139193	939	CD27	CD27 molecule	197.283	48.0716	346.494	7.20787	2.84957	4.63e-13	1.27e-10	0.522095	14.4014
ENSG00000073849	6480	ST6GAL1	ST6 beta-galactosamide alpha-2,6-sialyltranferase 1	604.755	149.057	1060.45	7.1144	2.83074	4.37e-20	1.92e-17	0.105531	21.5301
ENSG00000177272	3738	KCNA3	potassium voltage-gated channel, shaker-related subfamily, member 3	33.8338	8.38858	59.2791	7.06664	2.82102	4.64e-08	7.94e-06	0.0732422	5.0948
ENSG00000235392				41.4046	10.4325	72.3768	6.93762	2.79444	5.33e-06	0.000601416	0.626507	4.4736
ENSG00000108405	5023	P2RX1	purinergic receptor P2X, ligand-gated ion channel, 1	20.0269	5.1283	34.9256	6.81036	2.76773	3.18e-05	0.00279094	0.0753158	3.65616
ENSG00000026751	57823	SLAMF7	SLAM family member 7	442.156	115.738	768.575	6.64064	2.73132	2.05e-16	7.04e-14	0.129559	16.0232
ENSG00000247774				19.5398	5.13304	33.9467	6.61336	2.72538	4.94e-06	0.000561758	0.175838	2.45677
ENSG00000124772	57699	CPNE5	copine V	93.6623	25.0825	162.242	6.46833	2.69339	5.14e-10	1.12e-07	0.117515	5.77663
ENSG00000132465	3512	IGJ	immunoglobulin J polypeptide, linker protein for immunoglobulin alpha and mu polypeptides	996.841	269.063	1724.62	6.40973	2.68026	6.97e-21	3.25e-18	0.323136	22.2091
ENSG00000122224	4063	LY9	lymphocyte antigen 9	24.7643	6.69891	42.8297	6.39353	2.67661	1.71e-06	0.000218373	0.0865438	1.78666
ENSG00000211890				1560.65	423.53	2697.78	6.36974	2.67123	5.07e-17	1.8e-14	1.16471	19.4111
ENSG00000007312	974	CD79B	CD79b molecule, immunoglobulin-associated beta	48.7617	13.3963	84.1271	6.27988	2.65074	1.89e-07	2.91e-05	0.145435	3.27904
ENSG00000134873	9071	CLDN10	claudin 10	16.34	4.55519	28.1249	6.17424	2.62626	2.82e-06	0.00033998	0.260906	2.23821
ENSG00000172578	89857	KLHL6	kelch-like 6 (Drosophila)	81.7185	22.8302	140.607	6.15881	2.62265	1.98e-11	4.85e-09	0.173101	5.80722
ENSG00000196549	4311	MME	membrane metallo-endopeptidase	292.399	83.4089	501.388	6.01121	2.58765	2.29e-16	7.67e-14	0.306152	8.74979
ENSG00000006074	6362	CCL18	chemokine (C-C motif) ligand 18 (pulmonary and activation-regulated)	61.3027	17.5123	105.093	6.0011	2.58523	5.68e-10	1.22e-07	0.294997	11.1462
ENSG00000173432	6288	SAA1	serum amyloid A1	71.0474	20.5494	121.545	5.91478	2.56432	7.97e-10	1.66e-07	0.252399	6.53552
ENSG00000159618	221188	GPR114	G protein-coupled receptor 114	20.8968	6.06564	35.728	5.89023	2.55832	1.29e-05	0.00130096	0.0855387	2.24657
ENSG00000134285	51303	FKBP11	FK506 binding protein 11, 19 kDa	191.594	55.7749	327.413	5.87026	2.55342	5.39e-10	1.16e-07	0.472261	11.3692
ENSG00000244734				3313.96	981.668	5646.25	5.75169	2.52398	1.07e-10	2.46e-08	0.200758	41.0245
ENSG00000149968	4314	MMP3	matrix metallopeptidase 3 (stromelysin 1, progelatinase)	159.709	47.8139	271.604	5.68043	2.506	2.21e-10	4.97e-08	0.203478	49.8575
ENSG00000133800	10894	LYVE1	lymphatic vessel endothelial hyaluronan receptor 1	21.2218	6.44366	35.9999	5.58688	2.48204	0.000124426	0.00879775	0.107133	2.09457
ENSG00000182162	286530	P2RY8	purinergic receptor P2Y, G-protein coupled, 8	64.929	20.2391	109.619	5.41619	2.43728	6.81e-10	1.45e-07	0.322737	3.9316
ENSG00000106483	6424	SFRP4	secreted frizzled-related protein 4	192.016	60.3236	323.708	5.36619	2.4239	4.59e-07	6.55e-05	0.550059	21.6145
ENSG00000240505				12.8977	4.08679	21.7087	5.31192	2.40923	1.86e-05	0.00177054	0.168835	1.33486
ENSG00000134339	6289	SAA2	serum amyloid A2	33.9557	10.8722	57.0392	5.24633	2.39131	5.67e-07	8.01e-05	0.447455	4.7443
ENSG00000241106				57.4148	18.4343	96.3954	5.22913	2.38657	3.05e-07	4.58e-05	0.127697	4.43632
ENSG00000108342	1440	CSF3	colony stimulating factor 3 (granulocyte)	229.564	74.0491	385.079	5.20033	2.3786	5.38e-12	1.36e-09	0.529202	6.47424
ENSG00000184330	338324	S100A7A	S100 calcium binding protein A7A	335.205	108.282	562.128	5.19132	2.3761	9.55e-14	2.75e-11	0.626355	65.2411
ENSG00000167861	283987	C17orf28	chromosome 17 open reading frame 28	76.8108	25.6724	127.949	4.98392	2.31728	1.34e-07	2.11e-05	0.123164	6.34907
ENSG00000196611	4312	MMP1	matrix metallopeptidase 1 (interstitial collagenase)	242.346	81.302	403.389	4.96161	2.31081	6.2e-12	1.55e-09	0.513488	47.0209
ENSG00000163735	6374	CXCL5	chemokine (C-X-C motif) ligand 5	42.8847	14.6701	71.0994	4.84656	2.27696	1.1e-06	0.000147005	0.230875	5.5778
ENSG00000028277	5452	POU2F2	POU class 2 homeobox 2	59.6228	20.4103	98.8354	4.84243	2.27573	4.39e-08	7.57e-06	0.10133	3.40547
ENSG00000174123	81793	TLR10	toll-like receptor 10	25.94	8.89277	42.9872	4.83395	2.2732	1.48e-05	0.00145215	0.208363	3.26107
ENSG00000072694	2213	FCGR2B	Fc fragment of IgG, low affinity IIb, receptor (CD32)	74.5571	25.8744	123.24	4.763	2.25187	1.33e-07	2.1e-05	0.13956	6.70357
ENSG00000145088	55840	EAF2	ELL associated factor 2	30.3652	10.6027	50.1278	4.72784	2.24118	1.18e-05	0.00120305	0.145301	2.85846
ENSG00000104972				30.5996	10.7205	50.4787	4.70862	2.2353	2.97e-05	0.00265076	0.203336	1.83118
ENSG00000203710	1378	CR1	complement component (3b/4b) receptor 1 (Knops blood group)	21.28	7.46262	35.0974	4.70309	2.23361	0.00010082	0.00743977	0.24587	3.08243
ENSG00000224389				17.1382	6.03808	28.2384	4.67671	2.22549	0.000138975	0.00960609	0.194171	8.21067
ENSG00000151790	6999	TDO2	tryptophan 2,3-dioxygenase	16.5283	5.86292	27.1937	4.63824	2.21358	5.98e-05	0.00488935	0.150074	2.44013
ENSG00000168421	399	RHOH	ras homolog gene family, member H	35.2533	12.5726	57.934	4.60796	2.20413	8.04e-06	0.000872364	0.226752	2.71823
ENSG00000179826	117195	MRGPRX3	MAS-related GPR, member X3	23.2177	8.30581	38.1296	4.59071	2.19872	9.78e-06	0.00102544	0.189743	7.82929
ENSG00000170323	2167	FABP4	fatty acid binding protein 4, adipocyte	32.6371	11.7674	53.5068	4.54705	2.18493	3.31e-07	4.89e-05	0.188966	7.00245
ENSG00000161405	22806	IKZF3	IKAROS family zinc finger 3 (Aiolos)	116.872	42.7577	190.986	4.4667	2.15921	6.37e-12	1.58e-09	0.779174	5.28252
ENSG00000153064	55024	BANK1	B-cell scaffold protein with ankyrin repeats 1	41.6534	15.273	68.0339	4.45452	2.15527	2e-07	3.05e-05	0.324029	6.72875
ENSG00000108622	3384	ICAM2	intercellular adhesion molecule 2	31.0594	11.4172	50.7016	4.44082	2.15083	2.37e-05	0.0021904	0.235795	1.72263
ENSG00000156234	10563	CXCL13	chemokine (C-X-C motif) ligand 13	505.6	187.542	823.659	4.39187	2.13484	1e-14	3.05e-12	0.95796	19.2853
ENSG00000134061	4064	CD180	CD180 molecule	35.1928	13.176	57.2095	4.34196	2.11835	1.26e-06	0.000165479	0.166984	4.25843
ENSG00000165966	29951	PDZRN4	PDZ domain containing ring finger 4	72.8081	27.563	118.053	4.28304	2.09863	5.94e-07	8.33e-05	0.343107	7.7218
ENSG00000100219	7494	XBP1	X-box binding protein 1	3015.04	1154.89	4875.19	4.22135	2.0777	2.05e-09	4.02e-07	0.265819	10.7126
ENSG00000124875	6372	CXCL6	chemokine (C-X-C motif) ligand 6 (granulocyte chemotactic protein 2)	208.741	79.9645	337.518	4.22085	2.07753	7.05e-10	1.49e-07	1.07339	9.59969
ENSG00000090104	5996	RGS1	regulator of G-protein signaling 1	131.929	50.9486	212.91	4.17891	2.06313	1.41e-12	3.7e-10	0.420343	12.6601
ENSG00000117215	26279	PLA2G2D	phospholipase A2, group IID	42.998	16.6734	69.3226	4.15767	2.05577	8.11e-11	1.88e-08	1.10151	5.56745
ENSG00000162739	114836	SLAMF6	SLAM family member 6	39.6167	15.3974	63.8359	4.14589	2.05168	1.71e-06	0.000218373	0.517948	2.67797
ENSG00000110324	3587	IL10RA	interleukin 10 receptor, alpha	249.079	96.9672	401.191	4.13739	2.04872	4.78e-11	1.13e-08	0.452972	9.39656
ENSG00000160856	115352	FCRL3	Fc receptor-like 3	12.6539	4.95948	20.3483	4.1029	2.03665	5.05e-05	0.00423884	0.439142	1.43731
ENSG00000160683	643	CXCR5	chemokine (C-X-C motif) receptor 5	15.2196	5.9711	24.4682	4.09776	2.03484	6.11e-05	0.00493343	0.256531	2.68077
ENSG00000163739	2919	CXCL1	chemokine (C-X-C motif) ligand 1 (melanoma growth stimulating activity, alpha)	864.748	340.598	1388.9	4.07783	2.0278	8.38e-13	2.27e-10	1.17866	9.16983
ENSG00000130775	9473	C1orf38	chromosome 1 open reading frame 38	208.604	82.5987	334.609	4.05101	2.01828	1.73e-09	3.44e-07	0.350475	2.69124
ENSG00000100365	4689	NCF4	neutrophil cytosolic factor 4, 40kDa	59.9504	23.7603	96.1405	4.04627	2.01659	2.67e-05	0.00244149	0.149	3.31166
ENSG00000155307	64092	SAMSN1	SAM domain, SH3 domain and nuclear localization signals 1	40.7788	16.2504	65.3073	4.01882	2.00677	9.9e-06	0.00103079	0.10137	1.71416
ENSG00000064886	1117	CHI3L2	chitinase 3-like 2	83.398	33.3698	133.426	3.99842	1.99943	9.49e-09	1.78e-06	0.327996	5.92283
ENSG00000162747	2215	FCGR3B	Fc fragment of IgG, low affinity IIIb, receptor (CD16b)	57.0395	22.9633	91.1158	3.96789	1.98837	2.7e-06	0.000326372	0.454677	5.04414
ENSG00000137558	51050	PI15	peptidase inhibitor 15	56.5702	22.8995	90.2408	3.94073	1.97846	9.42e-06	0.000994594	0.0993293	12.1566
ENSG00000156738	931	MS4A1	membrane-spanning 4-domains, subfamily A, member 1	56.4278	22.9902	89.8653	3.90885	1.96674	4.04e-10	8.96e-08	1.34724	9.92408
ENSG00000100055	27128	CYTH4	cytohesin 4	120.737	49.6968	191.777	3.85894	1.94821	2.65e-08	4.72e-06	0.287774	2.64163
ENSG00000074370	489	ATP2A3	ATPase, Ca++ transporting, ubiquitous	251.163	103.504	398.821	3.85317	1.94605	7.88e-09	1.49e-06	0.371076	6.04187
ENSG00000169435	166824	RASSF6	Ras association (RalGDS/AF-6) domain family member 6	83.5438	34.5837	132.504	3.8314	1.93787	2.78e-07	4.2e-05	0.180128	4.03644
ENSG00000115165	9595	CYTIP	cytohesin 1 interacting protein	107.935	44.9801	170.889	3.79921	1.9257	1.53e-08	2.85e-06	0.545344	5.25064
ENSG00000093072	51816	CECR1	cat eye syndrome chromosome region, candidate 1	395.619	165.112	626.127	3.79215	1.92301	4.42e-10	9.65e-08	0.571872	7.9782
ENSG00000010671	695	BTK	Bruton agammaglobulinemia tyrosine kinase	52.9993	22.2545	83.7441	3.76302	1.91189	3.33e-06	0.000398027	0.190195	2.28837
ENSG00000229807				651.201	275.558	1026.84	3.72642	1.89779	5.1e-12	1.3e-09	2.44051	31.2502
ENSG00000112303	8875	VNN2	vanin 2	24.5737	10.4468	38.7007	3.70455	1.8893	0.000122234	0.00868255	0.220089	1.05098
ENSG00000076662	3385	ICAM3	intercellular adhesion molecule 3	117.425	50.1769	184.674	3.68046	1.87989	1.16e-06	0.000152777	0.18578	3.84715
ENSG00000185862	2124	EVI2B	ecotropic viral integration site 2B	133.048	57.1354	208.962	3.65731	1.87078	1.56e-08	2.88e-06	0.396777	4.69742
ENSG00000188536	3040	HBA2	hemoglobin, alpha 2	241.396	104.365	378.428	3.62601	1.85838	6.4e-06	0.000710006	0.511982	12.1077
ENSG00000154736	11096	ADAMTS5	ADAM metallopeptidase with thrombospondin type 1 motif, 5	35.5791	15.3928	55.7654	3.62282	1.85711	0.000141256	0.00972302	0.133047	4.00398
ENSG00000042980	10863	ADAM28	ADAM metallopeptidase domain 28	218.478	94.9995	341.957	3.59957	1.84783	9.29e-10	1.92e-07	0.673385	7.25252
ENSG00000113532	7903	ST8SIA4	ST8 alpha-N-acetyl-neuraminide alpha-2,8-sialyltransferase 4	47.4944	20.6626	74.3263	3.59714	1.84685	2.99e-05	0.00266443	0.190715	2.32989
ENSG00000110900	441631	TSPAN11	tetraspanin 11	214.286	94.0184	334.554	3.55839	1.83122	5.21e-08	8.83e-06	0.221379	5.87299
ENSG00000104415	8840	WISP1	WNT1 inducible signaling pathway protein 1	79.8902	35.3046	124.476	3.52576	1.81793	5.24e-05	0.00437573	0.128307	2.44643
ENSG00000137745	4322	MMP13	matrix metallopeptidase 13 (collagenase 3)	962.893	427.146	1498.64	3.5085	1.81085	1.44e-09	2.9e-07	1.85991	37.1649
ENSG00000141968	7409	VAV1	vav 1 guanine nucleotide exchange factor	47.098	20.9218	73.2742	3.50229	1.8083	2.31e-05	0.00213891	0.149547	2.06335
ENSG00000091490	23231	SEL1L3	sel-1 suppressor of lin-12-like 3 (C. elegans)	476.995	212.909	741.082	3.48075	1.7994	1.03e-09	2.12e-07	0.451695	13.6344
ENSG00000121966	7852	CXCR4	chemokine (C-X-C motif) receptor 4	138.387	61.8145	214.96	3.4775	1.79805	1.75e-09	3.46e-07	0.844321	3.79679
ENSG00000105851	5294	PIK3CG	phosphoinositide-3-kinase, catalytic, gamma polypeptide	50.3832	22.5344	78.232	3.47167	1.79563	1.28e-05	0.00129862	0.192306	2.65994
ENSG00000081189	4208	MEF2C	myocyte enhancer factor 2C	166.411	74.5902	258.232	3.46201	1.79161	9.05e-07	0.000123463	0.177145	5.14987
ENSG00000136286	64005	MYO1G	myosin IG	63.3686	28.692	98.0453	3.41717	1.7728	6.62e-06	0.000731762	0.22872	2.68129
ENSG00000123329	64333	ARHGAP9	Rho GTPase activating protein 9	45.8955	20.8678	70.9233	3.3987	1.76498	1.37e-05	0.00137463	0.38689	2.24824
ENSG00000184489	11156	PTP4A3	protein tyrosine phosphatase type IVA, member 3	81.0076	36.947	125.068	3.38507	1.75918	5.33e-05	0.00444065	0.334381	3.08998
ENSG00000155465	9056	SLC7A7	solute carrier family 7 (cationic amino acid transporter, y+ system), member 7	60.0078	27.6117	92.4038	3.34654	1.74267	4.11e-06	0.000478208	0.245804	1.98452
ENSG00000164691	117289	TAGAP	T-cell activation RhoGTPase activating protein	153.573	70.7391	236.408	3.34197	1.7407	9.49e-07	0.000128915	0.478001	3.99663
ENSG00000145358	115265	DDIT4L	DNA-damage-inducible transcript 4-like	171.999	79.3505	264.647	3.33516	1.73776	6.24e-08	1.05e-05	1.00729	11.2692
ENSG00000167613	3903	LAIR1	leukocyte-associated immunoglobulin-like receptor 1	56.34	26.0464	86.6335	3.32612	1.73384	1.01e-05	0.0010436	0.243438	2.18474
ENSG00000205403	3426	CFI	complement factor I	128.02	59.2874	196.753	3.31864	1.73059	4.08e-07	5.94e-05	0.290152	2.66517
ENSG00000136960	5168	ENPP2	ectonucleotide pyrophosphatase/phosphodiesterase 2	113.007	52.4112	173.603	3.31232	1.72784	3.52e-08	6.17e-06	0.266716	4.47635
ENSG00000142224	29949	IL19	interleukin 19	26.8624	12.4787	41.2461	3.30531	1.72479	3.01e-05	0.00266974	1.40766	4.71554
ENSG00000072818	9744	ACAP1	ArfGAP with coiled-coil, ankyrin repeat and PH domains 1	37.3879	17.3898	57.386	3.29999	1.72246	3.35e-05	0.00293547	0.355543	2.04384
ENSG00000214548				167.693	78.0024	257.384	3.29969	1.72233	3.13e-05	0.00276151	1.60938	8.3869
ENSG00000166250	79827	ASAM	adipocyte-specific adhesion molecule	56.3948	26.3319	86.4577	3.28338	1.71518	8.43e-05	0.00641528	0.210098	1.23723
ENSG00000143851	5778	PTPN7	protein tyrosine phosphatase, non-receptor type 7	65.1446	30.8586	99.4306	3.22213	1.68802	1.04e-06	0.000140633	0.779715	3.33657
ENSG00000181617	260436	C4orf7	chromosome 4 open reading frame 7	19513.5	9273.29	29753.7	3.20853	1.68191	3.64e-05	0.00315523	0.596684	8.57179
ENSG00000185811				130.068	61.82	198.316	3.20795	1.68165	3.32e-07	4.89e-05	0.536362	4.57154
ENSG00000051108	9709	HERPUD1	homocysteine-inducible, endoplasmic reticulum stress-inducible, ubiquitin-like domain member 1	904.407	431.138	1377.68	3.19544	1.67602	1.26e-09	2.58e-07	0.0658504	10.3678
ENSG00000050730	79931	TNIP3	TNFAIP3 interacting protein 3	50.339	24.0029	76.675	3.1944	1.67555	0.000100518	0.00743977	0.156701	3.15169
ENSG00000131042	10288	LILRB2	leukocyte immunoglobulin-like receptor, subfamily B (with TM and ITIM domains), member 2	47.7376	22.8075	72.6678	3.18613	1.67181	2.79e-05	0.00252578	0.275737	1.57784
ENSG00000122862	5552	SRGN	serglycin	350.73	167.577	533.883	3.18589	1.6717	1.12e-08	2.09e-06	0.499244	2.69577
ENSG00000165457	2350	FOLR2	folate receptor 2 (fetal)	51.8305	24.7761	78.8849	3.18391	1.6708	0.000108634	0.00789848	0.281999	1.62073
ENSG00000012124	933	CD22	CD22 molecule	33.8472	16.2208	51.4735	3.17331	1.66599	5.53e-05	0.00456933	0.320761	6.90238
ENSG00000172349	3603	IL16	interleukin 16 (lymphocyte chemoattractant factor)	130.2	62.4927	197.907	3.16689	1.66307	2.48e-06	0.00030049	0.345438	4.63598
ENSG00000149054	7762	ZNF215	zinc finger protein 215	53.0057	25.4564	80.555	3.16443	1.66195	2.02e-05	0.00187671	0.499414	9.04629
ENSG00000134460	3559	IL2RA	interleukin 2 receptor, alpha	16.3998	7.94242	24.8572	3.12968	1.64601	2.69e-05	0.00245217	0.754759	1.93697
ENSG00000143119	963	CD53	CD53 molecule	178.649	87.3662	269.933	3.08967	1.62745	6.5e-08	1.08e-05	0.855702	4.66369
ENSG00000171051	2357	FPR1	formyl peptide receptor 1	80.9902	39.9028	122.078	3.05937	1.61323	8.6e-05	0.00652974	0.336278	4.27873
ENSG00000110934	51411	BIN2	bridging integrator 2	51.7022	25.5573	77.8471	3.04598	1.60691	7.99e-05	0.00617346	0.364876	1.29542
ENSG00000198794	192683	SCAMP5	secretory carrier membrane protein 5	117.778	58.2616	177.294	3.04307	1.60553	3.91e-06	0.000457821	0.52422	6.5342
ENSG00000196092	5079	PAX5	paired box 5	26.6126	13.1735	40.0517	3.04032	1.60422	9.88e-05	0.00735376	0.605754	3.68394
ENSG00000105639				72.5462	35.9508	109.142	3.03586	1.60211	1.7e-05	0.00164343	0.253312	3.61166
ENSG00000153714	286343	C9orf150	chromosome 9 open reading frame 150	54.1375	26.8694	81.4056	3.02968	1.59916	8.18e-05	0.00628543	0.182257	2.93603
ENSG00000166501	5579	PRKCB	protein kinase C, beta	85.7577	42.638	128.878	3.0226	1.59579	1.96e-06	0.000245227	0.449613	5.54853
ENSG00000123338	3071	NCKAP1L	NCK-associated protein 1-like	120.873	60.2227	181.524	3.01421	1.59178	1.85e-06	0.000233854	0.45258	3.16207
ENSG00000188404				119.357	59.5151	179.199	3.01098	1.59023	7.3e-07	0.00010093	0.824333	5.65868
ENSG00000166927	58475	MS4A7	membrane-spanning 4-domains, subfamily A, member 7	54.7985	27.4065	82.1905	2.99894	1.58445	0.000125859	0.00887334	0.229418	1.74612
ENSG00000198759	25975	EGFL6	EGF-like-domain, multiple 6	89.8593	45.2662	134.452	2.97026	1.57059	1.63e-06	0.000210504	0.589845	2.54378
ENSG00000137077	6366	CCL21	chemokine (C-C motif) ligand 21	181.561	91.5106	271.612	2.96809	1.56954	1.89e-05	0.00177555	0.305899	8.04182
ENSG00000127507	30817	EMR2	egf-like module containing, mucin-like, hormone receptor-like 2	74.7126	37.8768	111.548	2.94503	1.55828	6.44e-05	0.00515813	0.335719	3.40901
ENSG00000143226	2212	FCGR2A	Fc fragment of IgG, low affinity IIa, receptor (CD32)	87.7789	44.6227	130.935	2.93427	1.553	4.33e-05	0.00368059	0.284597	3.62275
ENSG00000197943	5336	PLCG2	phospholipase C, gamma 2 (phosphatidylinositol-specific)	194.773	99.8192	289.727	2.90251	1.5373	3.17e-06	0.000380467	0.0843615	4.17861
ENSG00000106565	28959	TMEM176B	transmembrane protein 176B	229.092	117.533	340.65	2.89833	1.53522	1.73e-07	2.7e-05	0.513453	3.55132
ENSG00000198771	92241	RCSD1	RCSD domain containing 1	63.1018	32.5241	93.6795	2.88031	1.52623	0.000116747	0.00835051	0.367395	2.09562
ENSG00000119699	7043	TGFB3	transforming growth factor, beta 3	428.667	220.966	636.369	2.87994	1.52604	2.91e-08	5.13e-06	0.390246	6.98642
ENSG00000179593	247	ALOX15B	arachidonate 15-lipoxygenase, type B	616.905	318.026	915.783	2.87958	1.52586	2e-06	0.000248145	1.42131	4.42055
ENSG00000122122	54440	SASH3	SAM and SH3 domain containing 3	73.03	37.664	108.396	2.87798	1.52505	5.28e-06	0.000598354	0.817405	2.66338
ENSG00000166562	90701	SEC11C	SEC11 homolog C (S. cerevisiae)	355.607	183.436	527.778	2.87718	1.52465	1.34e-05	0.00134344	0.279866	4.94578
ENSG00000169429	3576	IL8	interleukin 8	503.531	260.998	746.064	2.8585	1.51526	4.23e-06	0.000488945	2.18714	9.96457
ENSG00000117152	5999	RGS4	regulator of G-protein signaling 4	213.914	111.129	316.7	2.84985	1.51089	1.72e-06	0.0002187	1.28436	14.5027
ENSG00000005844	3683	ITGAL	integrin, alpha L (antigen CD11A (p180), lymphocyte function-associated antigen 1; alpha polypeptide)	111.262	57.9166	164.608	2.84215	1.50698	4.81e-08	8.19e-06	1.53535	4.01284
ENSG00000051523	1535	CYBA	cytochrome b-245, alpha polypeptide	174.838	91.2152	258.461	2.83353	1.5026	0.00011982	0.00853077	0.883858	2.46058
ENSG00000077943	8516	ITGA8	integrin, alpha 8	53.0153	27.7437	78.2869	2.82179	1.49661	0.00010257	0.00753175	0.216868	2.6939
ENSG00000104814	11184	MAP4K1	mitogen-activated protein kinase kinase kinase kinase 1	36.9989	19.3685	54.6293	2.82052	1.49596	0.000137048	0.00951558	0.404951	1.66159
ENSG00000107562	6387	CXCL12	chemokine (C-X-C motif) ligand 12 (stromal cell-derived factor 1)	1067.42	559.425	1575.42	2.81614	1.49372	1.43e-05	0.00140855	0.409076	5.74007
ENSG00000100985	4318	MMP9	matrix metallopeptidase 9 (gelatinase B, 92kDa gelatinase, 92kDa type IV collagenase)	150.049	78.7536	221.345	2.8106	1.49088	8.38e-08	1.37e-05	1.02886	5.55126
ENSG00000163219	9938	ARHGAP25	Rho GTPase activating protein 25	74.812	39.3048	110.319	2.80676	1.48891	6.76e-05	0.00538402	0.210539	1.1847
ENSG00000162745	25903	OLFML2B	olfactomedin-like 2B	218.708	115.485	321.931	2.78765	1.47905	0.000103026	0.00754417	0.401273	3.47321
ENSG00000158125	7498	XDH	xanthine dehydrogenase	375.186	198.82	551.552	2.77413	1.47204	1.07e-07	1.74e-05	1.30236	5.1175
ENSG00000175040	9435	CHST2	carbohydrate (N-acetylglucosamine-6-O) sulfotransferase 2	105.908	56.26	155.555	2.76494	1.46725	0.000118156	0.00843178	0.308851	2.37131
ENSG00000145113	4585	MUC4	mucin 4, cell surface associated	244.065	129.757	358.373	2.76188	1.46565	3.85e-08	6.71e-06	3.20304	14.3071
ENSG00000139329	4060	LUM	lumican	1517.47	809.487	2225.46	2.74922	1.45902	1.33e-07	2.1e-05	0.53519	5.03615
ENSG00000174175	6403	SELP	selectin P (granule membrane protein 140kDa, antigen CD62)	152.459	81.5511	223.367	2.73897	1.45364	5.52e-05	0.00456933	0.382794	2.47469
ENSG00000104368	5327	PLAT	plasminogen activator, tissue	1090.58	588.158	1593.01	2.70847	1.43748	1.15e-06	0.00015165	0.728682	4.52137
ENSG00000128340	5880	RAC2	ras-related C3 botulinum toxin substrate 2 (rho family, small GTP binding protein Rac2)	208.942	113.91	303.974	2.66855	1.41606	9.18e-06	0.000972002	0.29278	2.59141
ENSG00000177706	56975	FAM20C	family with sequence similarity 20, member C	428.464	234.756	622.171	2.65029	1.40615	4.51e-06	0.000518866	0.489204	4.67913
ENSG00000010327	23166	STAB1	stabilin 1	162.202	88.9725	235.432	2.64612	1.40388	4.22e-05	0.00359565	0.736815	2.83904
ENSG00000101336	3055	HCK	hemopoietic cell kinase	91.3011	50.1017	132.501	2.64463	1.40307	7.29e-06	0.000800299	0.658667	2.54949
ENSG00000106415	113263	GLCCI1	glucocorticoid induced transcript 1	121.315	66.6494	175.98	2.64039	1.40075	5.91e-05	0.00484632	0.0473231	3.6148
ENSG00000115919	8942	KYNU	kynureninase (L-kynurenine hydrolase)	225.893	124.549	327.237	2.62737	1.39362	4.51e-07	6.5e-05	0.685326	5.20405
ENSG00000138821	64116	SLC39A8	solute carrier family 39 (zinc transporter), member 8	139.257	76.9023	201.612	2.62167	1.39048	7.28e-05	0.00572296	0.188825	2.94042
ENSG00000090376	11213	IRAK3	interleukin-1 receptor-associated kinase 3	93.4586	51.7286	135.189	2.61342	1.38594	0.000138372	0.00958592	0.208314	2.76322
ENSG00000082074	2533	FYB	FYN binding protein (FYB-120/130)	101.882	56.4764	147.288	2.60796	1.38292	3.53e-06	0.000416766	0.94412	5.39135
ENSG00000038427	1462	VCAN	versican	744.999	414.367	1075.63	2.59584	1.3762	1.7e-05	0.00164343	0.807389	8.39206
ENSG00000187689	401138	AMTN	amelotin	62.6877	35.3313	90.044	2.54856	1.34968	7.18e-07	9.96e-05	0.952198	8.63336
ENSG00000000971	3075	CFH	complement factor H	1211.1	684.118	1738.08	2.54062	1.34518	2.3e-06	0.000280192	0.833922	8.63465
ENSG00000163131	1520	CTSS	cathepsin S	473.918	267.996	679.84	2.53675	1.34298	5.76e-07	8.1e-05	0.806198	3.35274
ENSG00000125810	22918	CD93	CD93 molecule	652.876	370.313	935.44	2.52608	1.3369	8.35e-05	0.00637007	0.366367	2.61599
ENSG00000104894	951	CD37	CD37 molecule	73.0473	41.5535	104.541	2.51582	1.33103	4.45e-05	0.00376907	0.618179	4.14468
ENSG00000155926	6503	SLA	Src-like-adaptor	77.9741	44.3865	111.562	2.51341	1.32965	7.09e-05	0.00560222	0.333463	1.90128
ENSG00000002933	55365	TMEM176A	transmembrane protein 176A	118.692	67.7134	169.671	2.50572	1.32522	5.9e-06	0.000661485	0.886712	2.38121
ENSG00000170458	929	CD14	CD14 molecule	182.251	104.011	260.492	2.50445	1.3245	5.86e-05	0.00481634	0.925067	2.27789
ENSG00000204291	1306	COL15A1	collagen, type XV, alpha 1	554.483	317.24	791.726	2.49567	1.31942	7.51e-05	0.00586022	0.30513	2.97603
ENSG00000136040	10154	PLXNC1	plexin C1	139.032	79.7941	198.269	2.48476	1.31311	4.86e-05	0.00408978	0.21638	2.67801
ENSG00000109205	54959	ODAM	odontogenic, ameloblast asssociated	1307.65	753.915	1861.39	2.46896	1.3039	7.95e-06	0.000869257	2.50098	19.7326
ENSG00000153066	51061	TXNDC11	thioredoxin domain containing 11	409.52	236.113	582.928	2.46886	1.30384	6.96e-05	0.00551348	0.166405	4.85829
ENSG00000135916	81618	ITM2C	integral membrane protein 2C	836.424	483.379	1189.47	2.46074	1.29909	1.4e-05	0.00138947	0.578674	8.95727
ENSG00000140961	29948	OSGIN1	oxidative stress induced growth inhibitor 1	318.802	185.066	452.539	2.44529	1.29001	3.16e-05	0.00278189	0.845844	6.55672
ENSG00000177575	9332	CD163	CD163 molecule	170.356	99.1027	241.61	2.43798	1.28568	3.62e-05	0.00314921	0.970604	3.91237
ENSG00000133110	10631	POSTN	periostin, osteoblast specific factor	932.964	544.13	1321.8	2.42919	1.28048	8.17e-06	0.000880573	0.774918	7.76207
ENSG00000100368	1439	CSF2RB	colony stimulating factor 2 receptor, beta, low-affinity (granulocyte-macrophage)	337.938	197.404	478.473	2.42382	1.27728	8.08e-06	0.000874398	0.641142	2.03922
ENSG00000102879	11151	CORO1A	coronin, actin binding protein, 1A	166.864	97.5506	236.178	2.42108	1.27565	8.78e-06	0.000939514	0.940643	6.66516
ENSG00000091129	4897	NRCAM	neuronal cell adhesion molecule	311.815	182.332	441.298	2.4203	1.27519	6.14e-06	0.000685992	1.11857	8.14041
ENSG00000134516	1794	DOCK2	dedicator of cytokinesis 2	132.201	77.535	186.867	2.41009	1.26909	1.4e-05	0.00138947	0.567732	2.88485
ENSG00000110347				394.993	234.24	555.746	2.37255	1.24644	3.42e-05	0.00298988	4.49616	12.0646
ENSG00000170961	3037	HAS2	hyaluronan synthase 2	214.426	127.885	300.967	2.35341	1.23475	0.000127142	0.00891876	1.70274	9.41067
ENSG00000081237	5788	PTPRC	protein tyrosine phosphatase, receptor type, C	354.707	211.741	497.672	2.35038	1.23289	2.36e-08	4.23e-06	2.25409	9.77861
ENSG00000182752	5069	PAPPA	pregnancy-associated plasma protein A, pappalysin 1	480.932	287.11	674.754	2.35016	1.23276	8.01e-05	0.00617346	0.896329	3.69075
ENSG00000023445	330	BIRC3	baculoviral IAP repeat-containing 3	193.087	116.537	269.638	2.31375	1.21023	6.23e-06	0.000693286	0.604829	4.11454
ENSG00000182022	51363	CHST15	carbohydrate (N-acetylgalactosamine 4-sulfate 6-O) sulfotransferase 15	486.439	293.917	678.962	2.31004	1.20792	0.000141297	0.00972302	0.792667	2.57168
ENSG00000180353	3059	HCLS1	hematopoietic cell-specific Lyn substrate 1	202.527	122.705	282.349	2.30103	1.20228	1.04e-05	0.00107489	1.09692	2.78643
ENSG00000171345	3880	KRT19	keratin 19	2054.52	1247.51	2861.53	2.29379	1.19773	0.000142049	0.00975297	1.59504	7.06536
ENSG00000123095	79365	BHLHE41	basic helix-loop-helix family, member e41	318.929	194.487	443.37	2.27968	1.18883	7.42e-05	0.00580347	0.330045	4.16029
ENSG00000137648	56649	TMPRSS4	transmembrane protease, serine 4	548.252	334.449	762.055	2.27854	1.18811	6.01e-05	0.00488935	0.733534	3.25575
ENSG00000173372	712	C1QA	complement component 1, q subcomponent, A chain	236.673	144.644	328.701	2.27248	1.18427	5.44e-05	0.00452286	1.00302	1.91268
ENSG00000111913	9750	FAM65B	family with sequence similarity 65, member B	76.0922	46.5221	105.662	2.27123	1.18347	5.06e-05	0.0042414	0.99978	5.99575
ENSG00000108950	54757	FAM20A	family with sequence similarity 20, member A	389.671	239.138	540.204	2.25896	1.17566	0.000146552	0.00997327	1.3407	4.09605
ENSG00000164938	94241	TP53INP1	tumor protein p53 inducible nuclear protein 1	509.571	313.429	705.714	2.25159	1.17095	2.63e-05	0.00241619	0.180074	13.7459
ENSG00000154451	115362	GBP5	guanylate binding protein 5	90.957	56.1744	125.74	2.23838	1.16246	1.76e-05	0.00169896	2.36404	2.84128
ENSG00000182326	716	C1S	complement component 1, s subcomponent	2048.24	1279.36	2817.12	2.20198	1.1388	9.25e-05	0.00697009	0.80237	3.63082
ENSG00000101445	26051	PPP1R16B	protein phosphatase 1, regulatory (inhibitor) subunit 16B	120.136	75.1232	165.15	2.19838	1.13644	0.000127295	0.00891876	0.7299	2.5884
ENSG00000147168	3561	IL2RG	interleukin 2 receptor, gamma (severe combined immunodeficiency)	219.132	137.525	300.739	2.1868	1.12882	1.93e-06	0.000242237	1.3254	2.42574
ENSG00000153292	266977	GPR110	G protein-coupled receptor 110	155.043	97.3828	212.702	2.18419	1.1271	9.18e-05	0.00693501	1.0386	4.38044
ENSG00000106688	6505	SLC1A1	solute carrier family 1 (neuronal/epithelial high affinity glutamate transporter, system Xag), member 1	89.7597	56.5074	123.012	2.17692	1.12229	0.000110162	0.007972	0.447327	3.36696
ENSG00000019186	1591	CYP24A1	cytochrome P450, family 24, subfamily A, polypeptide 1	227.15	143.002	311.298	2.17689	1.12227	1.81e-08	3.32e-06	1.05168	9.87187
ENSG00000165168	1536	CYBB	cytochrome b-245, beta polypeptide	241.312	155.384	327.24	2.10601	1.07451	1.88e-05	0.00177248	1.22226	3.60226
ENSG00000125730	718	C3	complement component 3	395.391	255.872	534.91	2.09053	1.06387	1.28e-05	0.00129862	2.12462	5.65202
ENSG00000160255	3689	ITGB2	integrin, beta 2 (complement component 3 receptor 3 and 4 subunit)	249.992	163.009	336.975	2.06721	1.04769	8.27e-05	0.00634431	1.24297	2.25935
ENSG00000145423	6423	SFRP2	secreted frizzled-related protein 2	193.081	128.522	257.641	2.00465	1.00335	1.87e-05	0.00177151	1.44523	2.91757
ENSG00000197629	219972	MPEG1	macrophage expressed 1	321.308	218.331	424.285	1.94331	0.958514	7.58e-05	0.0058975	1.69979	4.54214
ENSG00000162511	7805	LAPTM5	lysosomal protein transmembrane 5	720.43	489.947	950.914	1.94085	0.956689	0.000112978	0.0081186	1.38513	3.80849
ENSG00000151012	23657	SLC7A11	solute carrier family 7, (cationic amino acid transporter, y+ system) member 11	521.168	355.04	687.296	1.93583	0.952951	9.65e-05	0.00723796	0.303608	3.50231
ENSG00000168685	3575	IL7R	interleukin 7 receptor	317.926	222.817	413.034	1.85369	0.890399	0.000136042	0.00946705	0.89789	6.03136
ENSG00000090382	4069	LYZ	lysozyme (renal amyloidosis)	884.685	641.529	1127.84	1.75805	0.813976	0.000102612	0.00753175	4.04254	10.1455
ENSG00000172867	3849	KRT2	keratin 2	1823	2486.62	1159.38	0.466248	-1.10083	9.68e-05	0.0072418	12.4981	3.48567
ENSG00000068489	55771	PRR11	proline rich 11	287.829	394.112	181.547	0.460647	-1.11827	0.000105121	0.00767933	9.82275	2.32253
ENSG00000198910	3897	L1CAM	L1 cell adhesion molecule	291.923	401.345	182.5	0.454719	-1.13695	8.65e-06	0.000928816	10.3599	3.33985
ENSG00000074047	2736	GLI2	GLI family zinc finger 2	128.088	176.316	79.8602	0.452939	-1.14261	0.000126071	0.00887334	7.21269	2.5103
ENSG00000057019	131566	DCBLD2	discoidin, CUB and LCCL domain containing 2	653.693	899.899	407.486	0.452813	-1.14301	4.52e-05	0.00381759	11.6806	1.50783
ENSG00000125378	652	BMP4	bone morphogenetic protein 4	184.221	253.765	114.677	0.451902	-1.14592	0.000136041	0.00946705	6.39711	1.74146
ENSG00000125966	10893	MMP24	matrix metallopeptidase 24 (membrane-inserted)	128.19	176.633	79.7479	0.45149	-1.14723	6e-05	0.00488935	7.5858	3.05478
ENSG00000176890	7298	TYMS	thymidylate synthetase	645.619	890.456	400.782	0.450086	-1.15173	1.93e-05	0.00180622	11.6984	2.23494
ENSG00000168078	55872	PBK	PDZ binding kinase	234.782	324.904	144.661	0.445241	-1.16734	0.000144193	0.00983449	8.25937	1.48652
ENSG00000138131	84171	LOXL4	lysyl oxidase-like 4	204.391	282.899	125.884	0.44498	-1.16819	1.79e-05	0.00172215	9.55846	3.36891
ENSG00000198033	7278	TUBA3C	tubulin, alpha 3c	308.011	426.628	189.393	0.443931	-1.17159	3.38e-06	0.000401766	11.5739	4.1024
ENSG00000091128	22798	LAMB4	laminin, beta 4	62.3237	86.5922	38.0552	0.439476	-1.18615	3.67e-05	0.00317087	3.82728	1.04514
ENSG00000171914	83660	TLN2	talin 2	332.825	463.207	202.442	0.437044	-1.19415	1.28e-05	0.00129849	8.54453	2.41676
ENSG00000117724	1063	CENPF	centromere protein F, 350/400ka (mitosin)	984.061	1372.32	595.802	0.434157	-1.20371	8.68e-05	0.00657084	11.6563	1.72202
ENSG00000114854	7134	TNNC1	troponin C type 1 (slow)	77.6726	108.356	46.9893	0.433657	-1.20537	0.000109333	0.00793062	6.03301	2.3448
ENSG00000138829	2201	FBN2	fibrillin 2	488.964	682.261	295.666	0.433362	-1.20635	2.3e-06	0.000280192	14.0365	3.92881
ENSG00000101680	284217	LAMA1	laminin, alpha 1	170.663	238.154	103.172	0.433214	-1.20685	2.97e-05	0.00265076	9.3482	2.23323
ENSG00000170454	9119	KRT75	keratin 75	452.374	631.434	273.313	0.432845	-1.20808	4e-05	0.00341797	8.07289	1.25809
ENSG00000170381	9723	SEMA3E	sema domain, immunoglobulin domain (Ig), short basic domain, secreted, (semaphorin) 3E	95.9925	134.302	57.6834	0.429506	-1.21925	3.8e-05	0.00326583	7.15917	2.66145
ENSG00000128591	2318	FLNC	filamin C, gamma	673.396	942.938	403.854	0.428293	-1.22333	8.39e-07	0.000115535	15.3903	3.85261
ENSG00000100626	57452	GALNTL1	UDP-N-acetyl-alpha-D-galactosamine:polypeptide N-acetylgalactosaminyltransferase-like 1	70.5163	99.0129	42.0197	0.424386	-1.23655	0.000142392	0.00975479	5.26814	2.13212
ENSG00000175928	57633	LRRN1	leucine rich repeat neuronal 1	111.524	156.928	66.1201	0.421339	-1.24695	3.97e-05	0.00340061	7.76549	2.71865
ENSG00000137807	9493	KIF23	kinesin family member 23	393.297	555.944	230.649	0.414878	-1.26924	2e-05	0.00186652	10.3774	1.79719
ENSG00000080986	10403	NDC80	NDC80 homolog, kinetochore complex component (S. cerevisiae)	206.624	292.309	120.939	0.413738	-1.27321	0.000122886	0.00870881	8.56873	1.49191
ENSG00000099399	4113	MAGEB2	melanoma antigen family B, 2	106.689	150.967	62.4117	0.413412	-1.27435	1.41e-05	0.00139516	8.16046	2.76852
ENSG00000134765	1823	DSC1	desmocollin 1	493.157	700.184	286.131	0.408651	-1.29106	4.41e-07	6.38e-05	4.77535	4.00173
ENSG00000185686	23532	PRAME	preferentially expressed antigen in melanoma	617.523	877.169	357.878	0.407992	-1.29339	1.2e-07	1.91e-05	16.7422	4.51983
ENSG00000205426	3887	KRT81	keratin 81	214.022	304.272	123.772	0.406779	-1.29768	1.44e-06	0.00018646	10.4798	3.40191
ENSG00000166897	114794	ELFN2	extracellular leucine-rich repeat and fibronectin type III domain containing 2	88.6461	126.465	50.8271	0.401906	-1.31507	6.7e-05	0.00534788	6.52114	1.59447
ENSG00000100867	10202	DHRS2	dehydrogenase/reductase (SDR family) member 2	1539.25	2200.61	877.893	0.398931	-1.32579	5.8e-08	9.78e-06	17.976	4.44672
ENSG00000149294				153.398	219.348	87.4474	0.398669	-1.32674	4.22e-06	0.000488709	8.25996	2.49349
ENSG00000105048	7138	TNNT1	troponin T type 1 (skeletal, slow)	136.218	194.863	77.5725	0.398087	-1.32885	1.18e-05	0.00120305	7.99311	2.3935
ENSG00000054356	5798	PTPRN	protein tyrosine phosphatase, receptor type, N	113.834	163.092	64.5756	0.395947	-1.33662	5.39e-06	0.000606004	7.83126	2.67668
ENSG00000101210	1917	EEF1A2	eukaryotic translation elongation factor 1 alpha 2	426.673	611.897	241.449	0.394591	-1.34157	3.07e-07	4.59e-05	13.6798	3.1608
ENSG00000145681	1404	HAPLN1	hyaluronan and proteoglycan link protein 1	373.163	535.515	210.811	0.39366	-1.34498	1.39e-07	2.18e-05	14.4604	3.41409
ENSG00000170558	1000	CDH2	cadherin 2, type 1, N-cadherin (neuronal)	157.789	229.384	86.1945	0.375766	-1.4121	8.52e-07	0.000116686	9.7828	2.53099
ENSG00000186472	27445	PCLO	piccolo (presynaptic cytomatrix protein)	561.155	816.741	305.568	0.374131	-1.41838	7.15e-08	1.18e-05	16.8859	3.1183
ENSG00000163507	57650	KIAA1524	KIAA1524	132.14	192.381	71.8995	0.373734	-1.41992	8.01e-05	0.00617346	6.14379	0.775149
ENSG00000133454				131.465	192.134	70.7963	0.368473	-1.44037	7.1e-07	9.91e-05	8.23478	2.4804
ENSG00000133169	55859	BEX1	brain expressed, X-linked 1	44.2038	64.8147	23.593	0.364007	-1.45796	7.63e-05	0.00592396	4.34065	1.29097
ENSG00000100625	51804	SIX4	SIX homeobox 4	67.8295	99.5353	36.1236	0.362922	-1.46227	2.76e-05	0.0025052	5.75722	1.00627
ENSG00000247377				57.1235	83.8854	30.3616	0.361942	-1.46617	6.17e-05	0.00495549	5.22767	1.11777
ENSG00000213401	4111	MAGEA12	melanoma antigen family A, 12	125.761	184.819	66.7036	0.360914	-1.47027	4e-07	5.85e-05	8.81825	2.55518
ENSG00000172346	27254	CSDC2	cold shock domain containing C2, RNA binding	71.156	104.695	37.6174	0.359305	-1.47672	1.58e-05	0.00153756	5.7919	1.47638
ENSG00000197172	4105	MAGEA6	melanoma antigen family A, 6	107.422	158.057	56.7867	0.359279	-1.47682	9.85e-07	0.000133142	8.47258	2.40435
ENSG00000156009	4107	MAGEA8	melanoma antigen family A, 8	54.8551	80.8632	28.8471	0.35674	-1.48706	2.76e-05	0.0025052	5.67555	1.58068
ENSG00000198681	4100	MAGEA1	melanoma antigen family A, 1 (directs expression of antigen MZ2-E)	181.778	268.167	95.3889	0.355707	-1.49124	1.09e-07	1.76e-05	11.9413	2.65164
ENSG00000197410	54798	DCHS2	dachsous 2 (Drosophila)	106.421	157.222	55.6198	0.353766	-1.49913	1.13e-06	0.000149674	8.36926	1.79051
ENSG00000147381	4103	MAGEA4	melanoma antigen family A, 4	307.55	455.186	159.915	0.351317	-1.50916	7.45e-09	1.42e-06	14.9271	3.25724
ENSG00000148677	27063	ANKRD1	ankyrin repeat domain 1 (cardiac muscle)	170.754	254.134	87.3741	0.343811	-1.54031	4.35e-08	7.53e-06	11.1505	2.67173
ENSG00000101098	140730	RIMS4	regulating synaptic membrane exocytosis 4	51.4632	76.9805	25.9458	0.337044	-1.56899	1.86e-05	0.00177054	5.50208	1.18706
ENSG00000112175	653	BMP5	bone morphogenetic protein 5	73.6158	110.616	36.6153	0.331012	-1.59505	1.11e-06	0.000148787	6.18547	1.62341
ENSG00000058335	5923	RASGRF1	Ras protein-specific guanine nucleotide-releasing factor 1	61.7814	93.1011	30.4617	0.327189	-1.6118	9.83e-06	0.00102747	5.49175	0.841482
ENSG00000229373				31.9117	48.0956	15.7278	0.327011	-1.61259	0.000110979	0.00801234	3.2876	0.906177
ENSG00000206532				81.8822	123.793	39.9713	0.322888	-1.63089	4.88e-07	6.93e-05	7.0991	1.6085
ENSG00000183166	83698	CALN1	calneuron 1	55.1779	83.7837	26.5722	0.317152	-1.65676	4.05e-06	0.000473036	5.90189	1.55628
ENSG00000240476				24.0334	37.0863	10.9805	0.296081	-1.75594	0.000144123	0.00983449	4.48881	0.711126
ENSG00000234068	203569	PAGE2	P antigen family, member 2 (prostate associated)	56.5755	87.8885	25.2626	0.287439	-1.79867	4.54e-07	6.5e-05	6.22445	1.33119
ENSG00000151640	10570	DPYSL4	dihydropyrimidinase-like 4	32.9054	51.2215	14.5894	0.28483	-1.81183	6.08e-05	0.00491653	2.83204	0.349434
ENSG00000155495	9947	MAGEC1	melanoma antigen family C, 1	109.002	170.053	47.952	0.281983	-1.82632	3.92e-09	7.6e-07	9.01847	1.6334
ENSG00000182632				36.2235	56.7484	15.6985	0.276634	-1.85395	1.07e-05	0.00110195	4.69832	0.66175
ENSG00000152208	2895	GRID2	glutamate receptor, ionotropic, delta 2	18.601	29.1623	8.03981	0.275692	-1.85887	0.000130311	0.00910935	2.31	0.668008
ENSG00000176244	414149	ACBD7	acyl-Coenzyme A binding domain containing 7	21.132	33.7696	8.49442	0.25154	-1.99114	2.49e-05	0.00228691	2.41012	0.456982
ENSG00000165496	140801	RPL10L	ribosomal protein L10-like	24.9612	39.952	9.97042	0.24956	-2.00254	1.13e-05	0.00115975	2.818	0.552846
ENSG00000159184	10481	HOXB13	homeobox B13	11.6742	19.0988	4.24974	0.222514	-2.16803	0.000107938	0.0078665	1.69111	0.334681
ENSG00000107807	3195	TLX1	T-cell leukemia homeobox 1	28.9634	47.8755	10.0513	0.209946	-2.25191	3.16e-07	4.71e-05	6.81187	1.81048
ENSG00000180537				14.2888	23.7493	4.82839	0.203307	-2.29827	3.77e-05	0.00324821	1.94902	0.241151
ENSG00000183691	9241	NOG	noggin	11.1761	19.428	2.92413	0.150511	-2.73206	9.13e-06	0.000970601	2.37017	0.223115
ENSG00000215703				4.57739	8.2504	0.904372	0.109616	-3.18948	0.00011527	0.00826407	1.92232	0.189616
ENSG00000239322				5.06278	9.17811	0.947456	0.10323	-3.27607	9.62e-05	0.00723396	1.45431	0.0663159
ENSG00000171931	10517	FBXW10	F-box and WD repeat domain containing 10	2.5917	4.92142	0.261993	0.0532353	-4.23147	0.000100877	0.00743977	0.701671	0.0247512
ENSG00000213931	3046	HBE1	hemoglobin, epsilon 1	2.25384	4.50769	0	-inf	0	8.03e-06	0.000872364	0.658491	0
